# Supplementary material for: Identification of a Locus Controlling Compound Raceme Inflorescence in Mungbean [Vigna radiata (L.) R. Wilczek]
Source: Front Genet. 2021 Mar 8;12:642518. doi: 10.3389/fgene.2021.642518 (PMC7982598; doi:10.3389/fgene.2021.642518)
Supplement: Supplementary file 2 [file Data_Sheet_2.xlsx]

## Sheet: linkage map
Supplementary Table 6. The genetic position of SNP markers and parental genotype information.
Marker	Chromosome	Marker position (cM)	VC1973A	IT208075
chr1_1156172	1	0	C	T
chr1_230040	1	1.814	C	A
chr1_280754	1	2.013	T	A
chr1_280790	1	2.057	A	T
chr1_255549	1	2.146	T	C
chr1_231995	1	2.278	C	T
chr1_298539	1	2.33	A	G
chr1_255791	1	2.503	T	C
chr1_230128	1	2.594	G	A
chr1_132201	1	2.665	A	C
chr1_219027	1	2.692	C	G
chr1_220710	1	2.742	G	A
chr1_234356	1	2.78	A	G
chr1_238427	1	2.828	G	T
chr1_298746	1	3.007	C	T
chr1_336586	1	3.162	C	T
chr1_293707	1	3.283	A	G
chr1_252023	1	3.344	A	T
chr1_376155	1	3.447	T	C
chr1_322271	1	3.607	C	T
chr1_376110	1	3.609	C	T
chr1_64251	1	3.881	C	G
chr1_637572	1	3.94	A	T
chr1_667320	1	4.105	C	T
chr1_482372	1	4.213	T	A
chr1_867951	1	4.329	A	T
chr1_705434	1	4.424	A	G
chr1_705455	1	4.481	A	G
chr1_669555	1	4.564	A	G
chr1_717249	1	4.625	T	C
chr1_705374	1	4.65	C	A
chr1_713828	1	4.694	C	T
chr1_505936	1	4.747	C	T
chr1_836925	1	4.815	C	T
chr1_736855	1	4.875	A	G
chr1_505854	1	4.881	T	C
chr1_662448	1	4.887	A	G
chr1_577711	1	4.893	C	T
chr1_540057	1	4.985	T	C
chr1_475864	1	5.026	C	A
chr1_797692	1	5.139	T	A
chr1_546583	1	5.17	T	G
chr1_669784	1	5.19	G	T
chr1_797674	1	5.269	G	A
chr1_797683	1	5.338	G	T
chr1_874966	1	5.379	T	C
chr1_877338	1	5.427	T	C
chr1_797686	1	5.499	G	T
chr1_797701	1	5.515	A	T
chr1_876463	1	5.565	G	T
chr1_667290	1	5.683	C	T
chr1_1105242	1	5.719	C	G
chr1_1118672	1	5.918	G	A
chr1_1106680	1	5.983	A	G
chr1_1103072	1	6.038	C	G
chr1_1250543	1	6.101	C	G
chr1_1250506	1	6.111	T	A
chr1_1334803	1	6.223	A	C
chr1_1012224	1	6.262	C	A
chr1_1027422	1	6.31	A	G
chr1_1103161	1	6.34	G	C
chr1_1105677	1	6.416	C	T
chr1_1300432	1	6.526	G	A
chr1_1295689	1	6.609	G	C
chr1_1300448	1	6.656	C	T
chr1_1143694	1	6.7	T	C
chr1_1300530	1	6.777	G	A
chr1_1300550	1	6.825	A	T
chr1_1376665	1	6.921	T	C
chr1_1409488	1	6.96	C	G
chr1_1329287	1	7.026	G	A
chr1_1456220	1	7.112	T	C
chr1_1456271	1	7.161	C	T
chr1_1455514	1	7.195	C	T
chr1_1792883	1	7.331	A	G
chr1_1598740	1	7.365	G	T
chr1_1484199	1	7.401	T	C
chr1_1700123	1	7.486	A	T
chr1_1599003	1	7.533	A	C
chr1_1826702	1	7.569	C	T
chr1_1188287	1	7.593	C	T
chr1_1696376	1	7.629	G	C
chr1_1699964	1	7.692	G	A
chr1_1598745	1	7.727	A	G
chr1_1782900	1	7.746	T	A
chr1_1826610	1	7.768	C	G
chr1_1722718	1	7.79	C	G
chr1_1606448	1	7.838	C	G
chr1_1897489	1	7.887	T	G
chr1_1334568	1	7.907	T	A
chr1_1149157	1	7.927	C	T
chr1_1884167	1	7.956	T	G
chr1_1837067	1	8.02	C	T
chr1_1837098	1	8.028	G	A
chr1_1689615	1	8.085	A	C
chr1_2007974	1	8.131	C	T
chr1_1916462	1	8.166	G	C
chr1_1917282	1	8.213	T	C
chr1_1888926	1	8.228	T	G
chr1_1827292	1	8.334	G	C
chr1_1827418	1	8.335	A	G
chr1_1827259	1	8.339	C	T
chr1_1827433	1	8.347	T	A
chr1_1481691	1	8.427	T	C
chr1_2596586	1	8.516	C	A
chr1_1897772	1	8.545	A	C
chr1_2624994	1	8.619	A	G
chr1_2284988	1	8.669	T	C
chr1_2285020	1	8.689	T	C
chr1_1605639	1	8.696	T	C
chr1_2339431	1	8.744	T	C
chr1_2574506	1	8.774	C	G
chr1_2110602	1	8.802	C	G
chr1_2036493	1	8.816	A	G
chr1_2539441	1	8.84	G	A
chr1_2436446	1	8.871	G	A
chr1_2611055	1	8.914	T	G
chr1_2436612	1	8.916	G	T
chr1_2564995	1	8.947	A	G
chr1_2574541	1	8.993	C	T
chr1_2574512	1	8.997	T	A
chr1_2436447	1	9.026	T	A
chr1_2305683	1	9.063	A	T
chr1_2426057	1	9.087	T	G
chr1_2343527	1	9.099	A	T
chr1_2652614	1	9.118	T	C
chr1_2652419	1	9.139	G	C
chr1_2730173	1	9.16	G	T
chr1_2761413	1	9.177	C	T
chr1_2737078	1	9.218	G	T
chr1_2436304	1	9.258	T	G
chr1_2619365	1	9.301	C	T
chr1_2803404	1	9.324	G	A
chr1_2652319	1	9.354	A	G
chr1_2786669	1	9.416	A	G
chr1_2781477	1	9.45	C	G
chr1_2628345	1	9.518	T	A
chr1_2342529	1	9.551	A	G
chr1_2781588	1	9.632	A	G
chr1_2934115	1	9.689	G	A
chr1_2982195	1	9.724	C	T
chr1_2656922	1	9.826	A	C
chr1_2656923	1	9.861	G	A
chr1_3167661	1	10.028	G	A
chr1_3027741	1	10.069	T	C
chr1_3027819	1	10.118	T	C
chr1_3024138	1	10.25	T	C
chr1_3158468	1	10.419	A	G
chr1_3157133	1	10.525	T	C
chr1_3157149	1	10.57	A	G
chr1_3157105	1	10.588	A	G
chr1_3122800	1	10.614	C	G
chr1_3122876	1	10.634	C	T
chr1_3144754	1	10.68	C	T
chr1_3158154	1	10.726	G	C
chr1_3167410	1	10.799	A	G
chr1_3144772	1	10.862	C	T
chr1_3158411	1	10.934	C	G
chr1_3158405	1	10.952	T	G
chr1_3158446	1	11.017	C	A
chr1_3224547	1	11.273	G	A
chr1_3222669	1	11.325	A	T
chr1_3357658	1	11.375	C	A
chr1_3287597	1	11.46	A	G
chr1_3222612	1	11.496	A	G
chr1_3310309	1	11.528	A	G
chr1_3297474	1	11.558	T	A
chr1_3357675	1	11.607	A	T
chr1_3297598	1	11.642	C	T
chr1_3241897	1	11.685	C	T
chr1_3357788	1	11.755	A	C
chr1_3297405	1	11.855	T	G
chr1_3459709	1	11.995	C	A
chr1_3406195	1	12.021	C	T
chr1_3459721	1	12.105	A	T
chr1_3756658	1	12.189	G	C
chr1_3404939	1	12.216	G	A
chr1_3675019	1	12.245	C	G
chr1_3404622	1	12.285	A	G
chr1_3677431	1	12.386	G	A
chr1_3689367	1	12.492	A	C
chr1_3667417	1	12.603	G	C
chr1_3540276	1	12.651	A	C
chr1_3689294	1	12.719	G	A
chr1_3459864	1	12.77	G	C
chr1_3781462	1	12.852	G	A
chr1_3606026	1	12.886	G	C
chr1_3677534	1	12.983	G	A
chr1_3781404	1	13.042	C	T
chr1_3755292	1	13.143	A	G
chr1_3828723	1	13.183	C	T
chr1_3792222	1	13.245	A	C
chr1_3781103	1	13.336	G	C
chr1_3943052	1	13.464	A	T
chr1_4217536	1	13.554	G	A
chr1_3938992	1	13.587	T	C
chr1_4212927	1	13.628	C	A
chr1_3938921	1	13.691	C	G
chr1_3891803	1	13.805	T	G
chr1_3891784	1	13.855	G	A
chr1_4206326	1	14.077	C	T
chr1_4213616	1	14.263	T	G
chr1_4217215	1	14.479	T	C
chr1_4413468	1	14.682	T	G
chr1_4421046	1	14.763	T	C
chr1_4356253	1	14.891	T	A
chr1_4415184	1	14.905	G	A
chr1_4501938	1	14.965	C	A
chr1_4542607	1	15.003	T	A
chr1_4542448	1	15.037	T	G
chr1_4333885	1	15.185	A	T
chr1_4362928	1	15.256	G	C
chr1_4502037	1	15.562	T	G
chr1_4413903	1	16.137	T	G
chr1_3947201	1	16.74	A	C
chr1_9200321	1	29.099	C	T
chr1_9200145	1	29.564	G	A
chr1_9200433	1	29.842	C	A
chr1_9152303	1	30.074	C	A
chr1_9076651	1	30.236	A	G
chr1_9122300	1	30.324	T	G
chr1_9076580	1	30.379	G	A
chr1_9076512	1	30.402	C	T
chr1_9122366	1	30.544	G	C
chr1_11021072	1	31.233	T	C
chr1_9975946	1	31.652	C	T
chr1_10635330	1	31.849	G	A
chr1_9895306	1	31.985	G	A
chr1_9976092	1	32.091	C	A
chr1_10563438	1	32.216	C	T
chr1_9710164	1	32.336	A	T
chr1_10046197	1	32.456	G	C
chr1_9976220	1	32.581	A	G
chr1_9976187	1	32.625	T	G
chr1_9896437	1	32.717	G	T
chr1_10635333	1	32.748	G	A
chr1_10562471	1	32.832	C	A
chr1_10637388	1	32.947	A	T
chr1_10635456	1	33.008	A	G
chr1_10559273	1	33.204	T	A
chr1_10599490	1	33.36	A	T
chr1_11077930	1	33.548	A	G
chr1_13761985	1	34.126	C	G
chr1_15942826	1	34.329	G	A
chr1_15941173	1	34.451	A	T
chr1_14646526	1	34.575	A	G
chr1_14646517	1	34.584	G	A
chr1_15926195	1	34.672	G	A
chr1_13560502	1	34.737	T	A
chr1_19579940	1	34.787	G	A
chr1_15926185	1	34.797	G	C
chr1_15926109	1	34.825	C	T
chr1_23375417	1	34.869	C	T
chr1_19579920	1	34.888	A	G
chr1_14646427	1	34.94	G	A
chr1_23878161	1	34.96	A	T
chr1_23375492	1	35.011	G	C
chr1_15931487	1	35.05	A	G
chr1_23951016	1	35.111	T	C
chr1_23375446	1	35.13	A	G
chr1_23086846	1	35.175	T	C
chr1_23950991	1	35.215	T	C
chr1_14682955	1	35.258	G	A
chr1_14682888	1	35.279	T	A
chr1_14682935	1	35.321	G	T
chr1_23896587	1	35.418	A	G
chr1_13761858	1	35.477	T	C
chr1_23700032	1	35.521	C	G
chr1_15947590	1	35.559	C	T
chr1_15947637	1	35.617	T	C
chr1_15926463	1	35.663	A	G
chr1_15926467	1	35.671	A	G
chr1_15925988	1	35.701	T	C
chr1_23303613	1	35.755	A	G
chr1_23303619	1	35.785	G	A
chr1_15925995	1	35.857	A	G
chr1_24169715	1	36.003	G	A
chr1_15749470	1	36.145	C	T
chr1_14682959	1	36.288	C	A
chr1_13786091	1	36.419	T	C
chr1_15926457	1	36.532	A	C
chr1_14682985	1	36.687	T	C
chr1_14683029	1	36.826	C	T
chr1_14682992	1	36.882	T	A
chr1_30912348	1	37.307	T	C
chr1_23951143	1	37.458	C	T
chr1_46101403	1	37.761	C	A
chr1_30917398	1	37.833	C	T
chr1_45668072	1	37.956	A	G
chr1_30912660	1	38.167	C	T
chr1_30923577	1	38.289	T	C
chr1_43373234	1	38.391	G	A
chr1_43442655	1	38.432	T	C
chr1_31205825	1	38.516	A	G
chr1_43407822	1	38.592	C	T
chr1_48218322	1	38.654	C	T
chr1_31111038	1	38.707	A	G
chr1_30923608	1	38.809	C	A
chr1_30972504	1	38.851	T	A
chr1_44423311	1	39.034	T	C
chr1_58541249	1	39.096	T	C
chr1_46224372	1	39.168	T	C
chr1_43553268	1	39.329	G	T
chr1_43893661	1	39.395	T	C
chr1_48483582	1	39.461	A	G
chr1_46079402	1	39.517	A	G
chr1_43521175	1	39.581	G	A
chr1_46128346	1	39.627	T	C
chr1_48258457	1	39.648	G	A
chr1_47978149	1	39.693	A	C
chr1_44434903	1	39.738	G	A
chr1_48228100	1	39.776	A	C
chr1_44417764	1	39.839	G	A
chr1_44417927	1	39.907	A	G
chr1_48228038	1	39.925	A	G
chr1_43713989	1	39.93	G	A
chr1_43768645	1	39.994	T	C
chr1_44071172	1	40.039	T	C
chr1_48403153	1	40.137	G	C
chr1_43271904	1	40.319	G	A
chr1_43271929	1	40.36	T	C
chr1_48228015	1	40.45	A	G
chr1_31018761	1	40.565	A	G
chr1_48227633	1	40.629	G	A
chr1_58541095	1	40.781	T	C
chr1_58541117	1	40.873	C	T
chr1_43271916	1	40.995	C	T
chr1_30068894	1	41.207	T	C
chr1_45667915	1	41.345	G	A
chr1_31156212	1	41.686	A	G
chr1_49647447	1	42.322	T	C
chr1_30054044	1	42.567	C	T
chr1_23951144	1	43.43	T	C
chr2_65830739	2	0	A	T
chr2_1723835	2	2.048	C	T
chr2_65787497	2	2.886	C	G
chr2_65787343	2	3.014	G	A
chr2_65693265	2	3.169	A	G
chr2_65743808	2	3.317	T	C
chr2_65687585	2	3.411	T	C
chr2_65713134	2	3.523	A	G
chr2_65583941	2	3.579	G	A
chr2_65636249	2	3.652	A	G
chr2_65584217	2	3.747	G	A
chr2_2064085	2	3.778	T	C
chr2_65719208	2	3.858	A	C
chr2_65713045	2	3.973	G	T
chr2_65713003	2	4.001	A	T
chr2_65719271	2	4.048	C	T
chr2_65719268	2	4.076	C	A
chr2_65735862	2	4.123	C	G
chr2_65584098	2	4.156	T	C
chr2_65584128	2	4.159	A	C
chr2_65583348	2	4.252	G	T
chr2_65705668	2	4.288	G	C
chr2_65735873	2	4.339	A	G
chr2_65810829	2	4.376	T	C
chr2_65719209	2	4.416	A	G
chr2_65822221	2	4.432	T	A
chr2_2995017	2	4.455	C	T
chr2_65636732	2	4.458	C	T
chr2_65357220	2	4.501	G	C
chr2_65778031	2	4.568	T	A
chr2_65687080	2	4.591	A	T
chr2_65687122	2	4.597	G	A
chr2_65637783	2	4.635	A	T
chr2_65652457	2	4.636	A	C
chr2_65492469	2	4.661	A	G
chr2_2994341	2	4.666	T	C
chr2_65531852	2	4.705	T	C
chr2_65480282	2	4.759	A	C
chr2_65536948	2	4.791	C	T
chr2_65537136	2	4.825	T	C
chr2_65488215	2	4.85	C	T
chr2_65584256	2	4.867	A	G
chr2_65491595	2	4.889	C	T
chr2_65564266	2	4.954	C	G
chr2_65368078	2	5.029	A	C
chr2_65424297	2	5.057	T	C
chr2_65371008	2	5.105	G	A
chr2_65371004	2	5.135	C	T
chr2_65340446	2	5.181	T	G
chr2_65424246	2	5.199	A	C
chr2_65446419	2	5.219	A	G
chr2_65359385	2	5.239	T	C
chr2_65357104	2	5.293	A	T
chr2_65419114	2	5.324	T	C
chr2_65417574	2	5.346	A	G
chr2_65417637	2	5.356	G	T
chr2_65352024	2	5.381	T	A
chr2_65431563	2	5.399	G	A
chr2_65408119	2	5.451	A	T
chr2_65388507	2	5.465	T	G
chr2_65407846	2	5.497	T	A
chr2_65317734	2	5.53	T	A
chr2_65317687	2	5.553	T	C
chr2_65304361	2	5.582	A	G
chr2_65480505	2	5.615	A	G
chr2_65263295	2	5.676	A	G
chr2_65234160	2	5.706	A	G
chr2_65263482	2	5.755	T	A
chr2_65231103	2	5.786	T	C
chr2_65319753	2	5.807	C	G
chr2_65108117	2	5.817	C	A
chr2_65231132	2	5.848	C	G
chr2_65251754	2	5.895	C	G
chr2_65251738	2	5.906	C	G
chr2_65255504	2	5.92	T	G
chr2_65340618	2	5.935	A	G
chr2_65234309	2	5.959	C	T
chr2_65245051	2	5.992	T	C
chr2_65263446	2	6.04	A	G
chr2_65319794	2	6.08	A	C
chr2_65189730	2	6.102	C	G
chr2_65221668	2	6.146	A	C
chr2_65189475	2	6.184	T	G
chr2_65059286	2	6.204	A	G
chr2_65059264	2	6.216	C	T
chr2_65115301	2	6.249	G	C
chr2_64922273	2	6.263	G	A
chr2_65204861	2	6.29	C	T
chr2_65189609	2	6.367	T	G
chr2_65221666	2	6.409	C	T
chr2_64961474	2	6.462	A	G
chr2_64972709	2	6.487	T	C
chr2_65016579	2	6.524	T	C
chr2_64922968	2	6.567	C	T
chr2_65039433	2	6.597	G	T
chr2_65039464	2	6.602	G	A
chr2_65039487	2	6.649	A	T
chr2_65039447	2	6.691	T	G
chr2_64922405	2	6.749	A	G
chr2_64996073	2	6.821	G	A
chr2_64996042	2	6.823	T	A
chr2_64892758	2	6.917	G	C
chr2_64825692	2	6.973	C	T
chr2_64869547	2	7.018	T	A
chr2_64825919	2	7.067	A	G
chr2_64739521	2	7.069	C	T
chr2_64864651	2	7.11	C	T
chr2_64809040	2	7.157	G	T
chr2_64739507	2	7.227	T	C
chr2_64864517	2	7.271	T	C
chr2_3654060	2	7.321	G	A
chr2_64739792	2	7.366	T	C
chr2_64892617	2	7.445	G	T
chr2_64864709	2	7.497	T	C
chr2_64782022	2	7.645	A	G
chr2_64691389	2	7.713	C	G
chr2_64755864	2	7.776	C	T
chr2_64755804	2	7.801	A	T
chr2_64755835	2	7.839	C	A
chr2_64755814	2	7.89	A	G
chr2_64755829	2	7.932	A	G
chr2_64700069	2	7.988	T	A
chr2_64408914	2	8.023	T	C
chr2_64767625	2	8.084	T	C
chr2_64767571	2	8.088	T	C
chr2_64704363	2	8.13	T	A
chr2_64696503	2	8.206	G	T
chr2_64696564	2	8.208	T	C
chr2_64691492	2	8.283	G	T
chr2_64679772	2	8.335	C	G
chr2_64723384	2	8.429	G	A
chr2_64408899	2	8.585	T	C
chr2_64602924	2	8.668	G	C
chr2_64562529	2	8.761	G	C
chr2_64471133	2	8.831	G	A
chr2_64546065	2	8.87	A	G
chr2_64550471	2	8.924	G	C
chr2_64562444	2	8.944	T	C
chr2_64255816	2	8.991	A	T
chr2_64571832	2	9.014	C	T
chr2_64450036	2	9.074	G	C
chr2_64551027	2	9.092	C	G
chr2_64346083	2	9.114	T	C
chr2_4604214	2	9.142	A	T
chr2_64375135	2	9.148	T	C
chr2_64438711	2	9.178	T	C
chr2_64438917	2	9.243	A	G
chr2_64408772	2	9.342	C	T
chr2_64343625	2	9.386	T	C
chr2_64408197	2	9.475	G	C
chr2_64251176	2	9.615	G	A
chr2_64290684	2	9.661	A	C
chr2_64274040	2	9.724	T	C
chr2_64066784	2	9.755	G	T
chr2_64066786	2	9.837	C	G
chr2_64112699	2	9.915	G	A
chr2_64147117	2	10.004	G	A
chr2_64011112	2	10.065	C	T
chr2_64146935	2	10.118	G	C
chr2_64112722	2	10.146	C	G
chr2_64006472	2	10.224	T	C
chr2_64417819	2	10.298	T	C
chr2_64342156	2	10.382	G	A
chr2_64346383	2	10.549	G	A
chr2_63854725	2	10.637	G	T
chr2_64032408	2	10.823	G	A
chr2_64032471	2	10.825	C	T
chr2_63832016	2	11.094	T	A
chr2_63804267	2	11.437	G	T
chr2_63784068	2	11.589	G	T
chr2_63775867	2	11.779	C	G
chr2_63775850	2	11.857	T	C
chr2_63402719	2	12.988	T	G
chr2_7084427	2	15.549	T	C
chr2_7413004	2	15.923	G	A
chr2_7352440	2	16.744	A	T
chr2_7446217	2	17.211	G	C
chr2_7446248	2	17.242	C	A
chr2_62277088	2	17.261	A	G
chr2_7358217	2	17.722	T	G
chr2_61714141	2	18.725	T	G
chr2_61453488	2	19.965	T	C
chr2_61453507	2	20.272	T	A
chr2_61424079	2	20.464	A	G
chr2_61429025	2	20.786	G	A
chr2_61335651	2	20.991	C	T
chr2_61398642	2	21.117	T	C
chr2_61482161	2	21.304	T	A
chr2_61482211	2	21.368	T	A
chr2_61279936	2	21.516	G	A
chr2_61279915	2	21.541	C	A
chr2_61324880	2	21.625	T	G
chr2_61324796	2	21.88	G	A
chr2_61423870	2	22.094	T	G
chr2_61279880	2	22.401	A	G
chr2_61293407	2	22.565	G	A
chr2_61293380	2	22.57	G	C
chr2_61293367	2	22.612	A	T
chr2_61293347	2	22.728	T	A
chr2_61293348	2	22.795	C	A
chr2_12512466	2	25.01	A	C
chr2_14446292	2	28.007	C	T
chr2_13821886	2	29.372	T	A
chr2_14349854	2	29.47	G	A
chr2_14349873	2	29.505	A	G
chr2_13739320	2	29.653	A	T
chr2_14446576	2	29.809	G	A
chr2_14311059	2	29.878	A	G
chr2_13739367	2	29.935	C	T
chr2_13739289	2	29.974	T	C
chr2_13819804	2	30.043	T	G
chr2_13948968	2	30.122	G	A
chr2_13639674	2	30.162	G	A
chr2_13885222	2	30.192	A	C
chr2_13948827	2	30.289	G	A
chr2_14104237	2	30.312	A	G
chr2_13691322	2	30.313	A	G
chr2_13948800	2	30.363	T	C
chr2_13688892	2	30.365	T	A
chr2_13688878	2	30.419	A	T
chr2_13948995	2	30.437	T	A
chr2_14002664	2	30.487	G	A
chr2_13639656	2	30.55	C	T
chr2_13639676	2	30.623	G	A
chr2_13884831	2	30.647	T	C
chr2_13791397	2	30.649	A	T
chr2_13639809	2	30.683	C	T
chr2_14023267	2	30.708	T	C
chr2_13639827	2	30.747	T	C
chr2_13691287	2	30.82	T	A
chr2_13764649	2	30.875	G	A
chr2_14151741	2	30.965	T	C
chr2_14160716	2	30.999	G	A
chr2_14083905	2	31.047	T	C
chr2_14278716	2	31.089	G	A
chr2_14151649	2	31.165	G	C
chr2_14347614	2	31.249	A	C
chr2_14347613	2	31.279	C	T
chr2_14312833	2	31.341	T	C
chr2_14312667	2	31.405	T	C
chr2_14372684	2	31.438	G	C
chr2_14343385	2	31.475	A	G
chr2_14312719	2	31.551	G	T
chr2_14312704	2	31.635	T	G
chr2_14310944	2	31.818	C	G
chr2_14425882	2	31.973	T	C
chr2_15130652	2	32.535	A	T
chr2_15154156	2	32.671	C	T
chr2_15169956	2	32.754	T	A
chr2_15198062	2	33.055	C	T
chr2_15198051	2	33.109	A	G
chr2_15312085	2	33.737	A	T
chr2_15728265	2	34.146	T	A
chr2_15728225	2	34.201	A	T
chr2_15730236	2	34.342	G	A
chr2_16143752	2	34.548	G	A
chr2_16143636	2	34.647	T	C
chr2_15911751	2	34.758	G	A
chr2_15690670	2	34.806	C	T
chr2_15670597	2	34.879	G	A
chr2_16143841	2	34.927	G	C
chr2_16039910	2	34.989	C	A
chr2_15883125	2	35.043	T	C
chr2_16039831	2	35.128	T	C
chr2_15724467	2	35.197	C	T
chr2_15881338	2	35.265	G	T
chr2_15881319	2	35.328	A	G
chr2_15881332	2	35.39	C	T
chr2_15881335	2	35.433	G	A
chr2_15881329	2	35.507	C	T
chr2_16143678	2	35.802	G	A
chr2_16047450	2	36.072	G	C
chr2_15584912	2	36.288	C	G
chr2_16408727	2	36.703	T	C
chr2_17773074	2	38.452	T	C
chr2_20634757	2	41.021	T	C
chr2_20634789	2	41.038	C	T
chr2_20634767	2	41.236	G	A
chr2_21395525	2	42.864	G	C
chr2_21488983	2	43.142	T	A
chr2_21395379	2	43.246	T	A
chr2_21395337	2	43.394	A	G
chr2_21489010	2	43.395	A	G
chr2_21488969	2	43.541	A	G
chr2_31792128	2	43.711	C	T
chr2_23698949	2	43.989	G	A
chr2_21395589	2	44.021	T	C
chr2_21388760	2	44.219	C	G
chr2_23729407	2	44.295	G	T
chr2_23729310	2	44.541	G	A
chr2_31555107	2	44.845	A	C
chr2_31669585	2	45.204	T	C
chr2_36865755	2	45.673	G	A
chr2_33948864	2	45.923	T	G
chr2_38274149	2	46.305	T	C
chr2_39506588	2	46.742	T	C
chr2_38274221	2	46.879	C	G
chr2_38346130	2	47.06	T	G
chr2_38307518	2	47.201	T	C
chr2_39609838	2	47.319	G	A
chr2_39606432	2	47.509	A	T
chr2_38393282	2	47.606	C	G
chr2_40199312	2	47.845	A	G
chr2_42501757	2	48.314	A	G
chr2_41944733	2	48.472	C	T
chr2_43673174	2	48.687	C	G
chr2_42741397	2	48.905	G	A
chr2_42935648	2	48.936	T	C
chr2_42617946	2	48.975	A	G
chr2_42898627	2	49.038	C	T
chr2_42741334	2	49.065	C	A
chr2_42879446	2	49.109	A	C
chr2_43653905	2	49.233	A	G
chr2_43557991	2	49.317	T	G
chr2_43557960	2	49.388	G	A
chr2_43060856	2	49.436	G	A
chr2_43311605	2	49.52	C	G
chr2_43666319	2	49.619	A	G
chr2_43180538	2	49.701	A	G
chr2_43557588	2	49.822	G	C
chr2_43311650	2	50.05	T	A
chr2_43311649	2	50.135	A	G
chr2_43055947	2	50.562	T	C
chr2_45490926	2	52.781	A	T
chr2_45505728	2	53.229	G	A
chr2_45466669	2	53.336	A	G
chr2_45504496	2	53.474	A	G
chr2_44286895	2	53.826	T	A
chr2_44217588	2	53.891	C	A
chr2_44982014	2	53.99	C	T
chr2_44483403	2	54.033	G	T
chr2_44727133	2	54.038	C	G
chr2_44997658	2	54.058	T	C
chr2_44997612	2	54.114	G	A
chr2_44727125	2	54.159	G	A
chr2_44735417	2	54.185	C	T
chr2_44215806	2	54.243	G	A
chr2_44997636	2	54.274	C	T
chr2_45123041	2	54.318	G	C
chr2_44994285	2	54.345	T	C
chr2_45094191	2	54.4	C	T
chr2_44850461	2	54.435	G	T
chr2_44296250	2	54.547	C	A
chr2_44217515	2	54.586	C	A
chr2_44262570	2	54.667	G	C
chr2_45102336	2	54.684	T	C
chr2_44296226	2	54.762	T	G
chr2_44296206	2	54.847	G	T
chr2_45102374	2	54.939	G	A
chr2_44461098	2	55.127	T	C
chr2_44850344	2	55.319	C	T
chr2_45466366	2	55.49	G	T
chr2_45459375	2	55.514	T	C
chr2_45091247	2	55.672	T	C
chr2_45123562	2	55.85	A	G
chr2_44850346	2	55.975	G	A
chr2_45664396	2	56.143	C	T
chr3_3928089	3	0	A	G
chr3_3963934	3	0.379	A	G
chr3_3757361	3	0.601	G	A
chr3_3676535	3	0.772	C	A
chr3_3963871	3	0.954	C	T
chr3_3962613	3	1.063	T	G
chr3_3962590	3	1.206	C	A
chr3_3676258	3	1.428	C	G
chr3_3676279	3	1.439	G	C
chr3_4101163	3	1.625	T	C
chr3_3733106	3	1.628	A	G
chr3_4061352	3	1.772	T	C
chr3_3676576	3	1.794	G	A
chr3_3675231	3	1.841	G	C
chr3_3659241	3	1.957	A	C
chr3_3642359	3	1.995	C	A
chr3_3642437	3	2.105	G	A
chr3_3648816	3	2.186	G	A
chr3_4092015	3	2.325	A	C
chr3_4101155	3	2.491	T	C
chr3_4097020	3	2.616	C	T
chr3_3818868	3	3.183	T	G
chr3_7725303	3	6.182	A	G
chr3_7655371	3	7.655	G	A
chr3_7855021	3	8.22	T	C
chr3_7854971	3	8.37	G	A
chr3_7770547	3	8.458	C	T
chr3_7816965	3	8.736	C	A
chr3_7654226	3	8.979	T	C
chr3_7675331	3	9.173	C	T
chr3_7655482	3	9.424	G	A
chr3_7675120	3	9.585	T	G
chr3_7654142	3	9.681	C	T
chr3_7635207	3	9.749	C	T
chr3_7880688	3	10.206	G	A
chr3_7864275	3	10.442	G	C
chr3_16386984	3	12.928	G	A
chr3_16386994	3	13.242	A	G
chr3_16386906	3	13.669	G	A
chr3_16000895	3	14.045	C	T
chr3_13597438	3	14.301	A	T
chr3_15283515	3	14.549	G	A
chr3_14900051	3	14.759	T	A
chr3_16387080	3	14.936	T	C
chr3_15170817	3	15.064	G	A
chr3_15170836	3	15.082	G	A
chr3_16589770	3	15.234	C	G
chr3_15996232	3	15.36	G	A
chr3_16611240	3	15.479	C	A
chr3_15071596	3	15.588	T	C
chr3_15727633	3	15.629	T	C
chr3_15942990	3	15.723	A	G
chr3_16532582	3	15.768	A	G
chr3_15996261	3	15.798	A	G
chr3_16813136	3	15.836	C	T
chr3_16830117	3	15.851	C	A
chr3_16829929	3	15.903	C	T
chr3_16061319	3	15.958	C	T
chr3_16869013	3	16.003	T	C
chr3_16818873	3	16.055	T	C
chr3_16818913	3	16.076	T	C
chr3_18679277	3	16.121	G	A
chr3_15466186	3	16.136	T	A
chr3_15750646	3	16.187	G	A
chr3_16888383	3	16.202	A	G
chr3_15791599	3	16.224	A	G
chr3_15747905	3	16.273	G	A
chr3_16868597	3	16.388	A	G
chr3_18896870	3	16.438	T	C
chr3_18912972	3	16.482	A	G
chr3_16655089	3	16.574	A	T
chr3_18912761	3	16.611	A	G
chr3_15173078	3	16.67	A	G
chr3_16888590	3	16.677	G	A
chr3_14921557	3	16.719	A	C
chr3_14921626	3	16.726	C	T
chr3_14759731	3	16.79	T	C
chr3_14900139	3	16.825	A	G
chr3_14900186	3	16.843	C	T
chr3_14759683	3	16.855	A	C
chr3_14905015	3	16.942	T	A
chr3_15071768	3	17.005	A	C
chr3_14904047	3	17.049	C	T
chr3_14904086	3	17.05	C	T
chr3_14187156	3	17.069	T	C
chr3_14960196	3	17.106	A	G
chr3_13637180	3	17.207	C	A
chr3_13786725	3	17.217	G	C
chr3_14899935	3	17.272	T	C
chr3_14899604	3	17.344	C	T
chr3_13851017	3	17.455	A	C
chr3_14941797	3	17.558	G	C
chr3_13987510	3	17.602	T	C
chr3_15465946	3	17.708	G	T
chr3_13987985	3	17.778	G	A
chr3_19674459	3	18.167	G	A
chr3_19544092	3	18.231	A	G
chr3_19675061	3	18.306	A	G
chr3_19674716	3	18.395	C	T
chr3_19674296	3	18.471	G	A
chr3_19675009	3	18.623	T	C
chr3_19528800	3	18.996	C	T
chr3_19528770	3	19.17	A	G
chr3_19674902	3	19.848	C	T
chr3_23246682	3	21.226	C	A
chr3_23710630	3	21.436	A	G
chr3_22460141	3	21.467	C	T
chr3_23924947	3	21.505	G	A
chr3_23563613	3	21.57	T	C
chr3_23548643	3	21.748	A	G
chr3_23953702	3	21.854	A	T
chr3_23824309	3	21.905	C	T
chr3_23924879	3	22.096	C	A
chr3_23386416	3	22.231	T	C
chr3_23431729	3	22.381	A	G
chr3_23127589	3	22.5	T	C
chr3_23431479	3	23.342	T	C
chr3_23630586	3	23.546	T	C
chr3_29274051	3	34.179	G	A
chr3_29274354	3	34.525	A	C
chr3_29270242	3	34.801	A	T
chr3_29270239	3	35.138	A	G
chr3_29270207	3	35.164	A	T
chr3_29263514	3	35.259	A	G
chr3_29270412	3	35.403	G	A
chr3_29270426	3	35.472	C	T
chr3_29270302	3	35.613	G	T
chr3_29270116	3	35.66	T	C
chr3_29274427	3	35.81	G	A
chr3_29270082	3	35.884	C	A
chr3_29269983	3	36.159	C	T
chr3_29274672	3	37.011	C	T
chr3_32436883	3	45.706	G	A
chr3_32487759	3	45.987	C	T
chr3_32487785	3	46.061	T	C
chr3_32482046	3	46.309	A	G
chr3_32435857	3	46.416	G	T
chr3_32407928	3	46.576	C	T
chr3_32407894	3	46.671	G	A
chr3_32428763	3	46.741	T	C
chr3_32407851	3	46.845	G	A
chr3_32572567	3	46.953	G	T
chr3_32407982	3	47.1	G	T
chr3_32491216	3	47.209	C	T
chr3_32965283	3	47.318	G	C
chr3_32705820	3	47.35	T	C
chr3_32526074	3	47.401	C	A
chr3_32543931	3	47.451	G	C
chr3_32705381	3	47.576	G	A
chr3_32880029	3	47.799	G	A
chr3_32879979	3	47.81	A	G
chr3_32886317	3	47.887	T	C
chr3_32804604	3	47.948	G	T
chr3_32886590	3	48.019	A	G
chr3_32962779	3	48.16	G	A
chr3_32844332	3	48.266	T	G
chr3_32804815	3	48.353	G	A
chr3_32818436	3	48.415	A	G
chr3_32808491	3	48.587	G	C
chr3_33119895	3	48.672	A	T
chr3_33140450	3	48.829	C	T
chr3_33158926	3	48.975	G	A
chr3_33159004	3	49.138	T	C
chr3_33171392	3	49.28	A	G
chr3_33222712	3	49.326	T	A
chr3_33245782	3	49.367	T	A
chr3_33219252	3	49.368	C	T
chr3_33244724	3	49.375	T	C
chr3_33208638	3	49.43	G	A
chr3_33226144	3	49.579	T	C
chr3_33304859	3	49.739	T	C
chr3_33270835	3	49.828	C	A
chr3_33323923	3	49.878	T	A
chr3_33271870	3	49.96	C	T
chr3_33271875	3	49.997	G	A
chr3_33270839	3	50.182	G	A
chr3_33270854	3	50.245	T	A
chr3_32705549	3	50.549	A	G
chr3_32705582	3	50.569	C	T
chr3_32705632	3	50.647	A	T
chr3_33528910	3	50.955	G	T
chr3_33528881	3	50.971	T	C
chr3_33798718	3	51.097	G	A
chr3_33271081	3	51.279	T	A
chr3_33528717	3	51.409	G	C
chr3_33812500	3	51.58	C	T
chr3_33276139	3	51.675	T	C
chr3_33760862	3	51.952	A	C
chr3_33760906	3	52.048	T	A
chr3_33528842	3	52.728	G	A
chr3_41372926	3	54.872	T	A
chr3_41325460	3	55.014	T	A
chr3_41332345	3	55.451	A	G
chr3_41341463	3	56.015	A	T
chr3_41783489	3	57.12	C	A
chr3_41770584	3	57.448	A	T
chr3_41809193	3	57.646	G	A
chr3_41808992	3	58.01	A	G
chr3_41694915	3	58.1	G	A
chr3_41808898	3	58.227	A	G
chr3_41712110	3	58.489	C	T
chr3_41712111	3	58.625	C	A
chr3_41713805	3	58.885	C	A
chr3_41751795	3	58.973	C	G
chr3_41770131	3	59.122	G	A
chr3_41713999	3	59.385	G	A
chr3_41713977	3	59.446	G	A
chr3_41712522	3	59.667	A	G
chr4_32497593	4	0	A	T
chr4_32497618	4	0.066	G	A
chr4_32499675	4	0.376	T	C
chr4_32492265	4	0.586	A	G
chr4_32490555	4	0.676	C	T
chr4_32515435	4	0.758	C	A
chr4_32497375	4	0.783	C	T
chr4_32493414	4	0.797	T	C
chr4_32521355	4	0.853	A	G
chr4_32499662	4	1.024	A	G
chr4_32432080	4	1.202	T	G
chr4_31513424	4	2.432	T	C
chr4_31493940	4	2.731	G	A
chr4_31615076	4	2.957	T	G
chr4_31495929	4	3.177	A	G
chr4_31567870	4	3.241	T	C
chr4_31549720	4	3.325	G	A
chr4_31548075	4	3.401	G	A
chr4_31487556	4	3.489	G	C
chr4_31513417	4	3.929	C	T
chr4_31260486	4	4.583	T	C
chr4_31027492	4	5.369	C	A
chr4_31023419	4	5.716	C	T
chr4_31038590	4	5.931	G	T
chr4_30936840	4	6.112	T	C
chr4_30936852	4	6.165	G	C
chr4_30887961	4	6.353	G	T
chr4_30777624	4	6.586	C	T
chr4_30798944	4	6.846	C	T
chr4_30838242	4	7.004	C	G
chr4_30869242	4	7.189	A	G
chr4_30327672	4	7.362	G	A
chr4_30294717	4	7.439	T	C
chr4_30241648	4	7.55	A	G
chr4_30241588	4	7.667	A	T
chr4_30345143	4	7.947	T	C
chr4_30114611	4	8.386	G	A
chr4_28612498	4	12.185	A	G
chr4_27545988	4	14.671	T	C
chr4_26924745	4	15.308	G	A
chr4_26920098	4	15.632	C	T
chr4_26997427	4	15.912	C	G
chr4_26963208	4	16.127	A	C
chr4_27025263	4	16.294	T	G
chr4_26993368	4	16.339	A	G
chr4_26963195	4	16.412	G	A
chr4_26919103	4	16.494	G	C
chr4_26942607	4	16.525	T	G
chr4_26792722	4	16.605	G	A
chr4_26842247	4	16.681	T	C
chr4_26777914	4	16.763	G	C
chr4_26777921	4	16.792	T	C
chr4_26698796	4	16.824	C	G
chr4_26760496	4	16.854	G	A
chr4_26698569	4	16.91	T	C
chr4_26778058	4	16.962	G	A
chr4_26761820	4	16.996	G	A
chr4_26777981	4	17.051	C	G
chr4_26714271	4	17.096	G	A
chr4_26698646	4	17.167	A	G
chr4_26665061	4	17.343	C	G
chr4_26762615	4	17.443	A	G
chr4_26665860	4	17.617	C	T
chr4_26483329	4	18.194	C	T
chr4_26483438	4	18.419	C	A
chr4_26308398	4	18.426	T	C
chr4_26329265	4	18.55	G	A
chr4_26368070	4	18.639	G	A
chr4_26453357	4	18.667	A	G
chr4_26329252	4	18.69	A	G
chr4_26484182	4	18.743	T	C
chr4_26329104	4	18.799	A	G
chr4_26329139	4	18.801	T	G
chr4_26359095	4	18.941	C	T
chr4_26357115	4	19.022	G	C
chr4_26437104	4	19.049	G	T
chr4_25926214	4	19.297	A	G
chr4_26064840	4	19.491	G	C
chr4_26071257	4	19.675	T	C
chr4_25928489	4	19.701	C	T
chr4_26017583	4	19.939	T	A
chr4_25486453	4	20.622	T	C
chr4_25482114	4	20.746	G	A
chr4_25382967	4	20.825	G	A
chr4_25575945	4	20.866	T	G
chr4_25329926	4	20.953	T	C
chr4_25329990	4	21.011	G	A
chr4_25486682	4	21.099	G	T
chr4_25527194	4	21.115	G	C
chr4_25388856	4	21.131	A	C
chr4_25530151	4	21.151	G	C
chr4_25372510	4	21.155	G	A
chr4_25485783	4	21.161	C	T
chr4_25330069	4	21.187	G	T
chr4_25330076	4	21.211	G	A
chr4_25493708	4	21.239	G	C
chr4_25388759	4	21.246	G	A
chr4_25346381	4	21.309	T	G
chr4_25372767	4	21.444	A	G
chr4_25372732	4	21.542	A	G
chr4_25156300	4	21.612	T	A
chr4_25374153	4	21.852	A	G
chr4_25576228	4	21.945	T	G
chr4_25428658	4	22.062	G	A
chr4_25452591	4	22.272	A	C
chr4_24620958	4	22.872	A	C
chr4_24621043	4	22.887	T	C
chr4_24614321	4	23.021	C	T
chr4_24976128	4	23.253	G	T
chr4_24988866	4	23.301	T	A
chr4_24988872	4	23.336	A	T
chr4_24654317	4	23.468	G	A
chr4_24581758	4	23.473	A	T
chr4_24714273	4	23.495	C	G
chr4_24714396	4	23.553	A	G
chr4_24401213	4	23.6	T	C
chr4_24625897	4	23.638	C	T
chr4_24676736	4	23.854	C	A
chr4_24614623	4	24.024	C	T
chr4_24625607	4	24.213	T	A
chr4_24690595	4	24.432	C	A
chr4_24254151	4	24.635	A	T
chr4_24155285	4	24.954	T	C
chr4_24897782	4	25.118	C	T
chr4_23891531	4	25.674	G	A
chr4_23789624	4	25.867	C	A
chr4_23747201	4	26.015	T	C
chr4_23648046	4	26.312	A	G
chr4_23718938	4	26.491	C	A
chr4_23619878	4	26.647	G	C
chr4_23587707	4	26.854	T	C
chr4_23560789	4	27.036	C	A
chr4_23587192	4	27.171	A	G
chr4_23535805	4	27.25	G	A
chr4_23543973	4	27.334	G	A
chr4_23437994	4	27.409	C	T
chr4_23042418	4	27.54	G	C
chr4_23141530	4	27.668	C	A
chr4_22932842	4	27.726	G	C
chr4_23098524	4	27.786	T	G
chr4_23098625	4	27.862	A	G
chr4_22968213	4	27.956	T	C
chr4_23021772	4	28.051	T	A
chr4_22970221	4	28.117	C	T
chr4_22962396	4	28.195	A	T
chr4_23145285	4	28.23	C	G
chr4_22968080	4	28.303	G	A
chr4_22962203	4	28.372	C	T
chr4_22571959	4	28.473	C	T
chr4_22882498	4	28.609	G	A
chr4_22882505	4	28.646	T	C
chr4_22882608	4	28.809	T	C
chr4_22882366	4	28.959	C	A
chr4_22797715	4	29.052	C	G
chr4_22997670	4	29.192	A	G
chr4_23020007	4	29.274	G	A
chr4_23019935	4	29.354	G	A
chr4_22901715	4	29.432	G	T
chr4_22625167	4	29.616	G	A
chr4_22610255	4	29.803	A	C
chr5_1181295	5	0	T	C
chr5_1449222	5	0.045	T	G
chr5_1234429	5	0.184	G	C
chr5_1449239	5	0.249	T	G
chr5_1234438	5	0.351	G	A
chr5_1420945	5	0.505	C	T
chr5_1488276	5	0.667	T	C
chr5_1421319	5	0.748	T	A
chr5_1420959	5	0.838	A	C
chr5_1492569	5	0.955	T	C
chr5_1492616	5	0.983	C	A
chr5_1492609	5	1.016	G	T
chr5_1488298	5	1.147	T	C
chr5_1469610	5	1.29	T	G
chr5_1469649	5	1.296	T	G
chr5_1422065	5	1.375	G	A
chr5_1422094	5	1.441	A	C
chr5_1297636	5	1.575	C	T
chr5_1297506	5	1.65	T	G
chr5_1465739	5	1.73	T	C
chr5_1469810	5	1.777	C	T
chr5_1469762	5	1.781	A	G
chr5_1450772	5	1.802	A	C
chr5_1420524	5	1.855	T	C
chr5_1421778	5	1.958	C	G
chr5_1492734	5	2.148	A	G
chr5_1561521	5	2.341	T	C
chr5_1422019	5	2.437	G	A
chr5_1563656	5	2.549	A	C
chr5_1563614	5	2.593	A	G
chr5_1561624	5	2.736	G	A
chr5_1612434	5	2.832	C	T
chr5_1612315	5	2.912	T	A
chr5_1612352	5	2.928	T	A
chr5_1612621	5	3.002	T	A
chr5_2373728	5	3.131	C	A
chr5_1691486	5	3.25	C	A
chr5_1691429	5	3.254	T	A
chr5_1646170	5	3.338	C	G
chr5_1612150	5	3.353	A	G
chr5_2099765	5	3.374	G	T
chr5_1744538	5	3.433	A	G
chr5_1744642	5	3.525	T	C
chr5_1744633	5	3.565	C	T
chr5_1774100	5	3.642	T	C
chr5_1760015	5	3.647	T	C
chr5_2176118	5	3.679	G	A
chr5_2006938	5	3.693	A	C
chr5_1760034	5	3.748	T	C
chr5_1900721	5	3.832	A	G
chr5_1971634	5	3.873	C	T
chr5_1991311	5	3.91	T	C
chr5_1971714	5	4.003	T	A
chr5_1735399	5	4.09	C	T
chr5_1992150	5	4.154	G	T
chr5_2036047	5	4.266	A	G
chr5_2255696	5	4.332	G	A
chr5_2255608	5	4.431	G	A
chr5_1902267	5	4.521	T	C
chr5_2315490	5	4.608	G	A
chr5_2315538	5	4.644	C	T
chr5_2373419	5	4.702	T	G
chr5_2373311	5	4.735	A	T
chr5_2439341	5	4.788	T	C
chr5_2477884	5	4.848	G	A
chr5_1979193	5	5.132	G	A
chr5_2256458	5	5.293	G	C
chr5_1978692	5	5.373	C	T
chr5_2248274	5	5.654	C	T
chr5_2453494	5	6.206	G	T
chr5_3284232	5	9.146	G	A
chr5_3284355	5	9.445	A	G
chr5_3284447	5	9.628	T	A
chr5_3284427	5	9.745	A	G
chr5_3296229	5	10.233	T	C
chr5_4112035	5	13.401	G	A
chr5_4088441	5	13.949	C	T
chr5_4108927	5	14.254	T	C
chr5_4666490	5	14.99	G	C
chr5_4910931	5	15.236	A	T
chr5_4890087	5	15.521	T	C
chr5_4910967	5	15.863	T	A
chr5_4911007	5	15.863	T	C
chr5_4848402	5	16.145	C	T
chr5_4848375	5	16.258	T	A
chr5_5192377	5	16.44	A	C
chr5_5192763	5	16.556	T	A
chr5_5192402	5	16.607	G	C
chr5_4907448	5	16.702	G	C
chr5_5151711	5	16.768	G	T
chr5_5192656	5	16.891	T	C
chr5_5241360	5	16.895	A	C
chr5_5528803	5	17.158	A	C
chr5_5529280	5	17.319	T	C
chr5_5529046	5	17.359	C	G
chr5_5546683	5	17.411	C	T
chr5_5574944	5	17.435	A	G
chr5_5600663	5	17.633	A	C
chr5_5417667	5	17.771	G	A
chr5_5479053	5	17.937	T	C
chr5_5445421	5	18.079	A	G
chr5_5450442	5	18.213	G	A
chr5_4848144	5	18.33	A	G
chr5_5445442	5	18.651	C	T
chr5_5450420	5	19.057	G	A
chr5_6201273	5	19.6	T	G
chr5_6217472	5	20.18	A	C
chr5_6584363	5	21.647	T	C
chr5_16227579	5	23.549	T	C
chr5_6795543	5	23.817	C	A
chr5_15696488	5	24.857	G	C
chr5_16227202	5	25.193	G	A
chr5_15332922	5	25.973	G	A
chr5_15084550	5	26.164	C	G
chr5_15690040	5	26.394	A	C
chr5_15153322	5	26.505	C	T
chr5_15084811	5	26.785	A	G
chr5_15084328	5	27.013	T	G
chr5_15084722	5	27.287	T	C
chr6_16970587	6	0	T	C
chr6_16985405	6	0.119	A	G
chr6_16755353	6	0.28	A	T
chr6_16668834	6	0.428	A	G
chr6_16668876	6	0.441	G	C
chr6_16727493	6	0.72	C	T
chr6_16925960	6	0.867	C	T
chr6_16985346	6	0.986	T	A
chr6_16985334	6	1.09	A	T
chr6_16985294	6	1.169	A	G
chr6_17115340	6	1.317	C	T
chr6_17115313	6	1.331	C	T
chr6_16755518	6	1.424	C	T
chr6_16727652	6	1.521	G	A
chr6_21220454	6	1.766	T	C
chr6_21220407	6	1.933	T	C
chr6_23293894	6	2.146	T	C
chr6_23293907	6	2.202	G	T
chr6_21181037	6	2.292	G	C
chr6_16212619	6	2.352	C	T
chr6_23351581	6	2.46	A	G
chr6_23351619	6	2.525	A	C
chr6_23351510	6	2.603	G	T
chr6_23351513	6	2.609	G	C
chr6_23661012	6	2.772	G	A
chr6_23735091	6	2.841	C	T
chr6_23630599	6	2.876	C	A
chr6_23630649	6	2.879	A	G
chr6_23435402	6	2.934	C	A
chr6_23414927	6	2.941	C	G
chr6_23573196	6	2.968	C	T
chr6_23416934	6	2.983	A	G
chr6_21198944	6	3.02	C	G
chr6_23293938	6	3.065	G	A
chr6_23293897	6	3.095	C	T
chr6_21221344	6	3.115	A	G
chr6_21139915	6	3.185	T	C
chr6_21198921	6	3.25	A	G
chr6_23751724	6	3.348	A	G
chr6_23778301	6	3.429	A	G
chr6_23751556	6	3.516	A	G
chr6_23717248	6	3.568	A	T
chr6_23719072	6	3.583	T	A
chr6_23734788	6	3.626	G	C
chr6_23630539	6	3.659	A	C
chr6_23573140	6	3.66	G	A
chr6_23604284	6	3.742	T	A
chr6_23734794	6	3.808	G	A
chr6_23734726	6	3.869	C	A
chr6_23436544	6	3.999	G	T
chr6_23276929	6	4.111	A	G
chr6_23661330	6	4.291	T	A
chr6_23717236	6	4.666	T	A
chr6_16003688	6	5.16	C	A
chr6_16200484	6	5.245	T	A
chr6_16279076	6	5.472	C	A
chr6_16336941	6	5.552	C	A
chr6_16200644	6	5.591	T	A
chr6_15825874	6	5.634	A	C
chr6_16004060	6	5.941	G	T
chr6_15846881	6	6.139	T	G
chr6_14212315	6	12.916	A	T
chr6_14212314	6	13.091	C	A
chr6_14295857	6	14.111	A	G
chr6_14397596	6	14.617	C	T
chr6_14415870	6	14.731	A	C
chr6_14212293	6	15.065	G	A
chr6_14081404	6	15.277	G	T
chr6_14212447	6	15.386	G	A
chr6_14339477	6	15.568	C	T
chr6_14288262	6	15.909	G	A
chr6_13756995	6	16.421	C	T
chr6_13680078	6	16.623	A	G
chr6_13680054	6	16.793	A	T
chr6_14273868	6	17.334	C	T
chr6_14189799	6	17.93	T	C
chr6_13283170	6	18.717	G	A
chr6_13256118	6	18.889	C	A
chr6_13283143	6	19.098	C	T
chr6_13283120	6	19.168	C	G
chr6_13259260	6	19.287	A	C
chr6_13226705	6	19.522	C	T
chr6_13226696	6	19.585	A	G
chr6_13259187	6	19.87	A	C
chr6_13226554	6	20.292	C	G
chr6_13309181	6	20.58	T	C
chr6_12409136	6	22.892	A	G
chr6_12373889	6	23.182	G	A
chr6_12565502	6	24.237	C	G
chr6_11408849	6	26.835	T	C
chr6_11378643	6	27.148	G	A
chr6_11334094	6	27.43	A	G
chr6_11327811	6	27.595	G	A
chr6_11334062	6	27.621	C	A
chr6_11334940	6	28.204	T	C
chr6_11350306	6	28.57	G	A
chr6_4900784	6	33.449	G	T
chr6_4900757	6	34.499	T	A
chr6_5005847	6	35.336	G	T
chr6_4901145	6	35.415	A	T
chr6_4826297	6	35.537	G	C
chr6_5156039	6	35.85	G	A
chr6_5024042	6	36.024	G	A
chr6_5024059	6	36.048	T	C
chr6_5023959	6	36.114	G	A
chr6_5023883	6	36.208	G	A
chr6_5023907	6	36.251	A	G
chr6_4844413	6	36.347	G	T
chr6_5023909	6	36.438	C	T
chr6_4916376	6	36.626	G	C
chr6_4902650	6	36.726	C	A
chr6_4772713	6	37.236	T	C
chr6_4429188	6	38.489	T	G
chr6_4389477	6	38.866	C	T
chr6_4300710	6	39.192	T	C
chr6_4306054	6	39.288	T	C
chr6_4126602	6	39.437	C	T
chr6_4246309	6	39.573	G	A
chr6_4249771	6	39.6	A	G
chr6_4211734	6	39.759	A	T
chr6_4172044	6	39.94	T	C
chr6_4246228	6	39.948	A	C
chr6_4172025	6	39.962	G	T
chr6_4225950	6	40.079	G	A
chr6_4164710	6	40.175	G	A
chr6_4123895	6	40.222	C	T
chr6_4160048	6	40.274	C	G
chr6_4006778	6	40.479	T	A
chr6_4008247	6	40.611	G	T
chr6_4184587	6	40.732	A	C
chr6_4078218	6	40.905	A	G
chr6_3955524	6	41.541	T	G
chr6_3700772	6	42.013	C	T
chr6_3453339	6	43.938	G	A
chr6_3446242	6	44.481	G	A
chr6_3431156	6	44.839	G	A
chr6_1685879	6	49.23	A	G
chr6_1685562	6	49.798	G	A
chr6_2194177	6	50.369	G	C
chr6_1518328	6	51.215	G	C
chr6_514520	6	52.86	G	A
chr6_514506	6	52.896	G	A
chr6_380014	6	53.372	C	A
chr6_377935	6	53.381	A	C
chr6_432024	6	53.59	C	T
chr6_514579	6	53.754	C	G
chr6_526999	6	53.96	C	G
chr6_514028	6	54.07	C	T
chr6_435602	6	54.223	T	G
chr6_572678	6	54.387	G	C
chr6_441709	6	54.461	T	C
chr6_561238	6	54.525	A	G
chr6_435618	6	54.588	T	C
chr6_435617	6	54.61	A	T
chr6_572630	6	54.701	T	C
chr6_513283	6	54.702	A	G
chr6_527103	6	54.798	A	G
chr6_342848	6	54.908	A	G
chr6_394409	6	55.026	G	T
chr6_390899	6	55.061	T	A
chr6_385471	6	55.11	C	T
chr6_366878	6	55.235	G	C
chr6_365641	6	55.356	A	G
chr6_441715	6	55.533	C	A
chr6_409633	6	55.67	C	T
chr6_385592	6	56.018	C	T
chr7_4798213	7	0	T	C
chr7_11430963	7	6.46	T	G
chr7_11868961	7	6.763	T	A
chr7_11848513	7	7.099	A	G
chr7_12043585	7	7.302	G	A
chr7_12043534	7	7.465	T	C
chr7_12724742	7	7.562	C	A
chr7_12097817	7	7.664	A	T
chr7_12274259	7	7.882	A	T
chr7_12095472	7	8.014	C	T
chr7_12104420	7	8.098	T	C
chr7_11817468	7	8.218	G	C
chr7_12063108	7	8.221	G	A
chr7_11835432	7	8.346	A	C
chr7_11825732	7	8.363	A	G
chr7_11575665	7	8.56	C	T
chr7_11431773	7	8.664	T	A
chr7_11447301	7	8.721	G	A
chr7_11459151	7	8.84	C	G
chr7_11509020	7	8.852	A	T
chr7_11576119	7	9.448	A	G
chr7_10871673	7	9.931	G	T
chr7_6536624	7	10.219	C	T
chr7_6190186	7	10.731	T	G
chr7_6134774	7	10.996	G	C
chr7_6134785	7	11.054	G	C
chr7_6207821	7	11.289	T	C
chr7_6160436	7	11.333	A	G
chr7_6095826	7	11.406	G	T
chr7_6142694	7	11.406	C	T
chr7_6095813	7	11.516	G	T
chr7_6135099	7	11.551	A	G
chr7_6170881	7	11.579	A	G
chr7_6082134	7	11.733	T	C
chr7_6082102	7	11.739	T	C
chr7_6121872	7	11.884	T	G
chr7_6185222	7	12.004	C	G
chr7_6121868	7	12.105	T	C
chr7_6077157	7	12.252	A	T
chr7_6157794	7	12.57	T	A
chr7_13713704	7	14.64	T	G
chr7_13713897	7	14.786	C	G
chr7_13704370	7	15.052	G	A
chr7_13738795	7	15.285	C	G
chr7_14257048	7	16.762	A	T
chr7_14256753	7	17.081	A	C
chr7_14256877	7	17.148	T	A
chr7_14216690	7	17.249	G	A
chr7_14214290	7	17.443	T	A
chr7_14257515	7	17.772	C	T
chr7_14214448	7	18.086	G	A
chr7_14192879	7	18.28	A	C
chr7_14257261	7	18.721	T	A
chr7_14916622	7	19.93	G	T
chr8_3032889	8	0	T	C
chr8_2781005	8	0.837	A	G
chr8_2913014	8	1.718	T	C
chr8_3286454	8	2.632	G	A
chr8_4356349	8	6.594	A	T
chr8_4356435	8	7.261	C	A
chr8_4349626	8	7.442	T	C
chr8_4618463	8	8.411	T	G
chr8_5757918	8	10.803	C	T
chr8_5757933	8	10.899	G	A
chr8_5778039	8	11.306	C	T
chr8_5760044	8	11.685	A	T
chr8_5777948	8	11.888	T	G
chr8_5771293	8	12.058	T	C
chr8_5771324	8	12.061	C	T
chr8_5771437	8	12.35	T	A
chr8_5649050	8	12.521	G	T
chr8_5731343	8	12.81	T	C
chr8_5804702	8	12.899	T	A
chr8_5804678	8	12.948	G	C
chr8_5771006	8	13.071	G	A
chr8_5770992	8	13.093	C	T
chr8_6449083	8	14.3	T	A
chr8_6409730	8	14.448	A	G
chr8_6466380	8	14.499	C	G
chr8_6492655	8	14.577	T	C
chr8_6312633	8	15.023	G	T
chr8_6312788	8	15.231	G	T
chr8_6316450	8	15.52	A	C
chr8_16228186	8	32.117	T	C
chr8_16228198	8	32.526	T	C
chr8_16228219	8	32.728	C	G
chr8_16376826	8	33.9	T	C
chr8_16290997	8	34.182	A	C
chr8_23396321	8	41.191	A	T
chr8_23393736	8	41.992	G	A
chr8_23453078	8	42.799	C	T
chr8_26132514	8	44.177	C	T
chr8_26154317	8	45.594	T	C
chr8_26075563	8	45.836	G	T
chr8_30548482	8	50.494	C	T
chr8_30625456	8	50.618	C	T
chr8_30548486	8	50.685	T	C
chr8_30548484	8	50.736	A	G
chr8_30914642	8	50.823	G	A
chr8_30096796	8	50.864	A	G
chr8_30913800	8	50.953	A	C
chr8_22569968	8	51.036	A	G
chr8_30067996	8	51.151	T	A
chr8_22462350	8	51.228	G	C
chr8_30548343	8	51.307	T	C
chr8_30862787	8	51.374	A	G
chr8_30414584	8	51.409	C	T
chr8_30862219	8	51.437	T	C
chr8_30265890	8	51.446	A	G
chr8_30414038	8	51.483	G	C
chr8_30158343	8	51.489	T	G
chr8_30862699	8	51.52	C	A
chr8_30687160	8	51.547	A	T
chr8_30097113	8	51.55	A	G
chr8_29957542	8	51.638	T	C
chr8_30097015	8	51.67	A	G
chr8_30097006	8	51.671	C	A
chr8_30096926	8	51.728	T	C
chr8_30109516	8	51.79	G	A
chr8_30687942	8	51.797	G	A
chr8_30067602	8	51.869	C	A
chr8_30067903	8	52.02	T	G
chr8_30097057	8	52.163	C	T
chr8_30688053	8	52.33	C	T
chr8_30763083	8	52.438	T	C
chr8_30913764	8	52.501	A	G
chr8_30414346	8	52.62	T	C
chr8_30097084	8	52.747	C	G
chr8_30886258	8	54.073	A	G
chr8_30067489	8	54.916	G	A
chr9_165179	9	0	G	T
chr9_1469836	9	3.446	G	A
chr9_7973454	9	4.687	T	C
chr9_10446115	9	6.862	A	T
chr9_8645312	9	7.589	T	G
chr9_9820928	9	7.931	T	C
chr9_9405573	9	8.121	T	C
chr9_8483386	9	8.418	T	G
chr9_8483384	9	8.506	C	T
chr9_8596021	9	8.629	C	T
chr9_8483385	9	8.702	A	T
chr9_8725118	9	8.926	C	G
chr9_9165273	9	9.132	C	T
chr9_10153447	9	9.31	A	G
chr9_10582839	9	9.509	G	A
chr9_10328869	9	9.537	A	G
chr9_9812840	9	9.64	A	C
chr9_9383085	9	9.775	G	A
chr9_9383034	9	9.846	A	T
chr9_9408480	9	9.922	G	C
chr9_9408565	9	9.932	G	A
chr9_10032908	9	10.087	A	G
chr9_9866319	9	10.288	C	G
chr9_9891524	9	10.351	G	A
chr9_10047596	9	10.383	G	T
chr9_10033065	9	10.41	A	G
chr9_9766597	9	10.507	A	G
chr9_10047935	9	10.594	T	C
chr9_10068155	9	10.639	T	G
chr9_10028750	9	10.722	T	C
chr9_9766659	9	10.802	C	T
chr9_9789606	9	10.895	C	G
chr9_9812734	9	10.978	T	C
chr9_10031226	9	11.101	A	G
chr9_10031191	9	11.2	T	C
chr9_10301757	9	11.393	T	C
chr9_10420528	9	11.45	T	C
chr9_10422866	9	11.496	T	C
chr9_10474998	9	11.537	C	T
chr9_10446826	9	11.655	T	C
chr9_10446783	9	11.73	T	C
chr9_10445461	9	11.841	C	T
chr9_10293064	9	11.959	T	C
chr9_10580062	9	12.076	A	G
chr9_10446857	9	12.173	A	G
chr9_10560214	9	12.339	A	C
chr9_10582660	9	12.724	C	T
chr9_10582584	9	12.949	T	C
chr9_10995292	9	13.823	A	C
chr9_10986545	9	14.437	C	T
chr9_10986501	9	14.632	G	A
chr9_10960784	9	14.855	G	C
chr9_11055656	9	14.896	T	A
chr9_21846281	9	15.461	C	T
chr9_21748132	9	15.585	G	T
chr9_11474920	9	15.704	C	T
chr9_21574704	9	15.796	A	G
chr9_21688073	9	15.821	A	C
chr9_22059124	9	15.859	C	T
chr9_22043580	9	15.901	G	A
chr9_21818021	9	15.929	C	A
chr9_21563580	9	15.954	T	C
chr9_21563524	9	15.964	A	C
chr9_21956415	9	16.052	A	G
chr9_11439624	9	16.178	A	C
chr9_21901693	9	16.229	T	C
chr9_21570464	9	16.335	T	C
chr9_22062448	9	16.473	A	C
chr9_22016762	9	16.613	A	G
chr9_22062330	9	16.67	T	C
chr9_22082204	9	16.732	T	A
chr9_22061093	9	16.906	A	G
chr9_21963283	9	17.08	C	A
chr9_21963299	9	17.175	C	G
chr9_22082432	9	17.275	G	T
chr9_21946022	9	17.445	A	C
chr9_22018229	9	17.558	T	A
chr9_22062558	9	17.943	C	G
chr9_22910420	9	18.675	C	G
chr9_22910118	9	18.956	T	C
chr9_23296154	9	19.649	G	T
chr9_23289243	9	19.955	G	A
chr9_23310065	9	20.31	T	A
chr9_23984718	9	21.292	A	T
chr9_24018951	9	21.67	T	A
chr9_23984848	9	21.931	G	A
chr9_23983427	9	22.005	G	T
chr9_23977978	9	22.068	G	C
chr9_23993594	9	22.211	A	G
chr9_23992698	9	22.343	A	G
chr9_24026114	9	22.416	C	T
chr9_24026024	9	22.465	T	C
chr9_24018868	9	22.6	T	A
chr9_24131416	9	22.779	T	C
chr9_24174251	9	22.858	T	A
chr9_24143696	9	22.911	C	T
chr9_24131477	9	23.112	T	C
chr9_24174170	9	23.311	G	A
chr9_24131546	9	23.421	T	A
chr9_24139778	9	23.734	A	G
chr9_24139861	9	23.769	T	C
chr9_24703346	9	26.015	C	T
chr9_24703351	9	26.149	C	T
chr9_24512627	9	26.214	A	T
chr9_24591912	9	26.251	C	G
chr9_24516186	9	26.344	C	G
chr9_24719502	9	26.533	G	A
chr9_24608242	9	26.714	A	G
chr9_24718213	9	26.874	T	C
chr9_24610635	9	26.953	C	G
chr9_24702430	9	27.227	A	G
chr9_24702665	9	27.473	T	A
chr9_24702682	9	27.499	G	T
chr9_24671193	9	27.636	T	C
chr9_24702625	9	27.754	G	A
chr9_24534140	9	27.839	C	G
chr9_25355669	9	28.249	T	C
chr9_25354775	9	28.638	A	T
chr9_25964672	9	31.187	C	A
chr9_46832962	9	42.526	A	G
chr9_46902212	9	44.11	T	G
chr9_46902443	9	44.726	A	G
chr9_47776823	9	46.165	T	C
chr9_47771767	9	46.441	A	T
chr9_47897706	9	46.576	G	C
chr9_47784444	9	46.727	A	T
chr9_47808068	9	46.799	A	G
chr9_47784465	9	46.919	C	A
chr9_47784475	9	46.983	A	G
chr9_47844653	9	47.058	A	G
chr9_47755784	9	47.16	A	T
chr9_47776928	9	47.339	A	G
chr9_47776933	9	47.425	A	G
chr9_47848006	9	47.495	T	C
chr9_47824307	9	47.543	C	T
chr9_47784235	9	47.638	A	C
chr9_47784320	9	47.758	G	C
chr9_47840425	9	48.001	T	G
chr9_47974364	9	49.154	G	C
chr9_47959589	9	49.418	G	C
chr9_47974496	9	49.604	A	G
chr9_47975336	9	49.797	A	C
chr9_48207021	9	50.107	A	G
chr9_48162505	9	50.229	C	G
chr9_48207018	9	50.249	C	A
chr9_48234572	9	50.419	T	C
chr9_48234503	9	50.462	C	T
chr9_48234541	9	50.504	C	T
chr9_48166043	9	50.717	T	C
chr9_48249855	9	50.81	T	C
chr9_48277435	9	51.058	A	G
chr9_48249999	9	51.128	C	T
chr9_47951213	9	51.341	T	C
chr9_48273168	9	51.483	G	C
chr9_48337226	9	51.612	T	A
chr9_48273140	9	51.796	G	A
chr9_48207053	9	52.047	G	A
chr9_48136282	9	52.324	A	T
chr9_47974674	9	52.632	C	T
chr10_2073882	10	0	C	A
chr10_2157224	10	0.134	C	T
chr10_2045800	10	0.215	T	C
chr10_1197447	10	0.282	C	T
chr10_2375684	10	0.393	A	G
chr10_2157163	10	0.489	T	C
chr10_2073819	10	0.608	C	T
chr10_2073873	10	0.609	T	C
chr10_2152457	10	0.681	G	T
chr10_2034455	10	0.74	G	A
chr10_769902	10	0.797	G	A
chr10_1821253	10	0.937	G	A
chr10_2374311	10	0.971	C	T
chr10_2375342	10	1.028	T	C
chr10_1197500	10	1.073	C	A
chr10_940212	10	1.122	A	G
chr10_2376462	10	1.18	C	T
chr10_2375308	10	1.225	A	T
chr10_2226359	10	1.264	T	C
chr10_2147822	10	1.289	G	A
chr10_1805870	10	1.32	C	A
chr10_2152280	10	1.361	G	A
chr10_2147837	10	1.441	T	C
chr10_2151923	10	1.51	C	T
chr10_2117146	10	1.541	A	C
chr10_2381477	10	1.588	G	C
chr10_2117157	10	1.642	A	C
chr10_2128655	10	1.649	T	C
chr10_2381300	10	1.715	T	C
chr10_2161679	10	1.717	T	C
chr10_2147761	10	1.721	C	G
chr10_2510371	10	1.748	T	C
chr10_2241420	10	1.778	G	T
chr10_2138534	10	1.824	C	T
chr10_1884325	10	2.072	G	A
chr10_1893203	10	2.124	A	G
chr10_1870745	10	2.202	G	A
chr10_1870741	10	2.233	C	T
chr10_1870885	10	2.27	A	G
chr10_1972509	10	2.385	A	G
chr10_1942183	10	2.426	C	T
chr10_1806041	10	2.571	A	G
chr10_1806042	10	2.574	A	G
chr10_1803709	10	2.634	G	C
chr10_1736850	10	2.651	C	T
chr10_1417443	10	2.781	G	A
chr10_1487214	10	2.858	C	T
chr10_1417689	10	2.858	C	A
chr10_1271710	10	2.946	G	A
chr10_1212609	10	3.025	C	T
chr10_1212585	10	3.026	T	A
chr10_1272100	10	3.101	A	G
chr10_1390822	10	3.2	G	C
chr10_1253098	10	3.224	A	C
chr10_1207577	10	3.298	A	G
chr10_1199237	10	3.33	A	G
chr10_739111	10	3.374	T	C
chr10_739121	10	3.433	C	T
chr10_1048716	10	3.487	T	C
chr10_1165774	10	3.499	C	G
chr10_1827988	10	3.533	T	C
chr10_939628	10	3.536	C	T
chr10_1197150	10	3.586	G	C
chr10_775971	10	3.596	A	T
chr10_734750	10	3.598	A	C
chr10_999905	10	3.604	C	T
chr10_830849	10	3.609	T	G
chr10_923413	10	3.638	G	A
chr10_900640	10	3.679	A	G
chr10_1152219	10	3.708	A	G
chr10_1055365	10	3.774	C	A
chr10_1055350	10	3.8	T	G
chr10_900496	10	3.83	C	G
chr10_918930	10	3.922	T	C
chr10_940919	10	3.923	C	G
chr10_966879	10	3.971	A	T
chr10_935882	10	3.996	G	A
chr10_845799	10	4.01	G	T
chr10_1108973	10	4.044	C	T
chr10_923559	10	4.078	T	A
chr10_923529	10	4.103	G	C
chr10_1212672	10	4.148	G	A
chr10_974121	10	4.156	G	A
chr10_739199	10	4.204	T	G
chr10_938744	10	4.259	T	A
chr10_810448	10	4.307	G	A
chr10_845733	10	4.348	T	A
chr10_845986	10	4.357	C	A
chr10_868316	10	4.423	G	C
chr10_868296	10	4.425	T	C
chr10_868320	10	4.514	G	C
chr10_974078	10	4.592	T	C
chr10_1736686	10	4.611	T	G
chr10_1167026	10	4.657	T	C
chr10_938965	10	4.691	G	A
chr10_935677	10	4.771	C	T
chr10_966829	10	4.817	T	A
chr10_769874	10	4.877	A	G
chr10_1795303	10	4.968	A	G
chr10_2510315	10	5.041	C	A
chr10_736583	10	5.108	G	A
chr10_1197435	10	5.148	T	C
chr10_2152694	10	5.234	C	T
chr10_939005	10	5.375	C	T
chr10_769890	10	5.485	A	G
chr10_1271936	10	5.606	T	C
chr10_94255	10	5.708	C	G
chr10_549820	10	5.911	C	A
chr10_537084	10	6.01	T	C
chr10_1197471	10	6.209	G	C
chr11_5836790	11	0	T	G
chr11_5795794	11	2.118	A	G
chr11_7061419	11	5.511	G	T
chr11_6737032	11	6.044	G	C
chr11_7424872	11	6.93	C	G
chr11_7854982	11	9.507	A	T
chr11_7908057	11	9.943	T	C
chr11_7636151	11	10.99	T	G
chr11_8498254	11	12.812	G	A
chr11_8496197	11	13.007	T	C
chr11_8616139	11	13.223	G	A
chr11_8496471	11	14.075	A	T
chr11_9462471	11	17.324	C	T
chr11_9211557	11	17.69	T	C
chr11_9644349	11	18.717	A	T
chr11_9810719	11	19.224	G	A
chr11_10146946	11	19.376	A	G
chr11_10085686	11	19.609	A	G
chr11_10136119	11	19.708	A	G
chr11_9810875	11	19.83	T	A
chr11_11039866	11	20.973	A	G
chr11_10622939	11	21.113	G	C
chr11_10371447	11	21.435	G	T
chr11_10381663	11	21.633	A	C
chr11_10584475	11	21.71	T	C
chr11_10512721	11	21.783	T	A
chr11_10512713	11	21.899	T	A
chr11_10413747	11	21.936	T	C
chr11_10419272	11	21.952	G	A
chr11_10588039	11	22.029	C	T
chr11_10454315	11	22.074	G	T
chr11_10547085	11	22.235	G	A
chr11_10372616	11	22.281	T	C
chr11_10584187	11	22.344	G	T
chr11_11419557	11	23.156	G	A
chr11_11397845	11	23.657	G	C
chr11_11398036	11	23.718	T	C
chr11_11419741	11	23.777	G	A
chr11_11396510	11	23.843	C	A
chr11_11391123	11	23.956	G	A
chr11_11504124	11	24.15	A	G
chr11_11525119	11	24.243	C	T
chr11_11524994	11	24.296	G	T
chr11_11396443	11	24.406	A	G
chr11_11396433	11	24.531	C	A
chr11_11390974	11	24.681	C	A
chr11_11631899	11	24.809	T	A
chr11_11582185	11	25.072	G	C
chr11_11992865	11	25.24	T	A
chr11_11709231	11	25.638	C	A
chr11_11709241	11	25.824	G	A
chr11_12067969	11	28.279	T	C
chr11_12872417	11	28.549	G	T
chr11_12617674	11	28.964	A	G
chr11_16577941	11	36.248	A	G
chr11_20331701	11	43.368	C	T
chr11_20354232	11	44.159	T	C
